# Supplementary material for: Parallelizable Microfluidic Platform to Model and Assess In Vitro Cellular Barriers: Technology and Application to Study the Interaction of 3D Tumor Spheroids with Cellular Barriers
Source: Biosensors (Basel). 2021 Sep 3;11(9):314. doi: 10.3390/bios11090314 (PMC8471981; doi:10.3390/bios11090314)
Supplement: Supplementary file 1 [file biosensors-11-00314-s001.zip]

Archive with 1 entries (1 files):
- biosensors-1338639-supplementary.m4v
